# Supplementary material for: Dry-Cured Ham, ‘Kraški Pršut’, from Heavy Pig Production—A Pilot Study Focusing on the Effect of Ham Weight and Salting
Source: Foods. 2024 Nov 13;13(22):3620. doi: 10.3390/foods13223620 (PMC11593492; doi:10.3390/foods13223620)
Supplement: Supplementary file 1 [file foods-13-03620-s001.zip]

Archive with 1 entries (1 files):
- foods-3289321-supplementary.pdf
